# Supplementary material for: Genomic and epidemiological perspectives on the first local sporadic cases of Mpox in China
Source: Emerg Microbes Infect. 2023 Aug 21;12(2):2245932. doi: 10.1080/22221751.2023.2245932 (PMC10443958; doi:10.1080/22221751.2023.2245932)
Supplement: Supplemental Material [file TEMI_A_2245932_SM6499.xlsx]

## Sheet: all_lineage_tree
Accession ID	Location	Clade / Lineage
EPI_ISL_15293815	Chongqing	B.1
EPI_ISL_14945299	Hong Kong	B.1.7
EPI_ISL_15005641	Chongqing	B.1
EPI_ISL_17428286	Taiwan	B.1.3
EPI_ISL_13908328	Taiwan	B.1
EPI_ISL_13632071	Taiwan	B.1.5
EPI_ISL_16645206	South Korea	B.1.1
EPI_ISL_17518107	Japan	B.1.3
EPI_ISL_14394060	Japan	B.1
NC_063383	Nigeria	A
OP612690	Nigeria	A.2
OP331336	UnitedKingdom	A.2.2
OP331335	UnitedKingdom	A.2.1
OP535323	Nigeria	A.3
OP413718	UnitedKingdom	A.3
MN648051	Israel	A.1
MT903343	UnitedKingdom	A.1
MT903341	Nigeria	A.1
MT903342	Singapore	A.1
ON563414	USA	B.1
ON585033	Portugal	B.1
ON619836	UnitedKingdom	B.1
ON622712	Belgium	B.1
ON682268	Germany	B.1
ON736420	Canada	B.1
OP019275	Austria	B.1
OP120937	Spain	B.1
OP160532	Netherlands	B.1
OX261749	Slovakia	B.1
ON631963	Australia	B.1
OP320554	Peru	B.1
LC722946	Japan	B.1
ON694335	Germany	B.1.15
OP289782	Peru	B.1.6
ON755039	France	B.1
OP838893	Italy	B.1
OP415207	UnitedKingdom	B.1.12
OP524001	Germany	B.1.12
ON880540	Canada	B.1.12
OP171919	USA	B.1.12
OP687938	USA	B.1.9
ON585037	Portugal	B.1.9
ON880538	Canada	B.1.9
ON694330	Germany	B.1.14
ON959135	USA	B.1.14
OP603010	USA	B.1.13
OP270476	Germany	B.1.13
ON959170	Germany	B.1.5
ON843165	Portugal	B.1.5
ON918656	Taiwan	B.1.5
OP303796	USA	B.1.5
OP415189	UnitedKingdom	B.1.5
OP185714	USA	B.1.4
ON803414	Canada	B.1.4
OP415246	UnitedKingdom	B.1.4
OP392544	USA	B.1.17
OP415264	UnitedKingdom	B.1.10
OP484683	Germany	B.1.10
ON959143	Finland	B.1.10
OQ261707	Colombia	B.1.10
OP215224	Germany	B.1.8
ON720849	Spain	B.1.8
OP526857	USA	B.1.8
OP415254	UnitedKingdom	B.1.8
OP055809	USA	B.1.11
ON755231	Germany	B.1.3
OP150924	USA	B.1.3
OP415237	UnitedKingdom	B.1.3
ON609725	Slovenia	B.1.3
ON622722	France	B.1.3
ON782054	Spain	B.1.3
ON792320	Switzerland	B.1.3
OX248696	Slovakia	B.1.3
ON694329	Germany	B.1.1
OP123046	USA	B.1.1
OP204857	SouthKorea	B.1.1
OP415188	UnitedKingdom	B.1.1
ON843170	Portugal	B.1.7
OP018607	Germany	B.1.7
OP225963	USA	B.1.7
OP413716	UnitedKingdom	B.1.7
ON918611	SouthAfrica	B.1.7
ON911481	Mexico	B.1.7
OP204840	France	B.1.7
ON755239	Germany	B.1.2
OP415209	UnitedKingdom	B.1.2
OP687945	USA	B.1.2

## Sheet: b13_tree
Accession ID	Location	Clade / Lineage
NMDCN0001DQB	Guangzhou	IIb B.1.3
NMDCN0001DQ9	Guangzhou	IIb B.1.3
NMDCN0001DQA	Guangzhou	IIb B.1.3
EPI_ISL_13052287	Europe / France	IIb B.1.3
EPI_ISL_13052291	Europe / Slovenia	IIb B.1.3
EPI_ISL_13251157	Europe / Switzerland / Zurich	IIb B.1.3
EPI_ISL_13308117	Europe / Germany	IIb B.1.3
EPI_ISL_13308145	Europe / Germany	IIb B.1.3
EPI_ISL_13308157	Europe / Germany	IIb B.1.3
EPI_ISL_13308163	Europe / Slovenia	IIb B.1.3
EPI_ISL_13308167	Europe / Slovenia	IIb B.1.3
EPI_ISL_13331714	Europe / Finland	IIb B.1.3
EPI_ISL_13331717	Europe / Spain	IIb B.1.3
EPI_ISL_13339105	Europe / Spain / Andalusia	IIb B.1.3
EPI_ISL_13445553	Europe / Slovenia	IIb B.1.3
EPI_ISL_13483173	Europe / Germany	IIb B.1.3
EPI_ISL_13483187	Europe / Germany	IIb B.1.3
EPI_ISL_13890476	Europe / Germany / Berlin	IIb B.1.3
EPI_ISL_14003930	North America / USA / New York	IIb B.1.3
EPI_ISL_14216758	North America / USA	IIb B.1.3
EPI_ISL_14244556	North America / USA / California	IIb B.1.3
EPI_ISL_14251112	North America / USA / New York	IIb B.1.3
EPI_ISL_14315323	North America / USA / Washington	IIb B.1.3
EPI_ISL_14326639	North America / USA / Nebraska	IIb B.1.3
EPI_ISL_14326642	North America / USA / Nebraska	IIb B.1.3
EPI_ISL_14355208	North America / USA / Washington	IIb B.1.3
EPI_ISL_14439712	Europe / United Kingdom	IIb B.1.3
EPI_ISL_14439761	Europe / United Kingdom	IIb B.1.3
EPI_ISL_14439766	Europe / United Kingdom	IIb B.1.3
EPI_ISL_14439778	Europe / United Kingdom	IIb B.1.3
EPI_ISL_14515134	Europe / Germany	IIb B.1.3
EPI_ISL_14515157	Europe / Germany	IIb B.1.3
EPI_ISL_14515172	Europe / Germany	IIb B.1.3
EPI_ISL_14526953	North America / USA / Connecticut	IIb B.1.3
EPI_ISL_14562493	North America / USA / Washington	IIb B.1.3
EPI_ISL_14562497	North America / USA / Washington	IIb B.1.3
EPI_ISL_14587558	Europe / Germany	IIb B.1.3
EPI_ISL_14699954	North America / USA / Washington	IIb B.1.3
EPI_ISL_14752093	North America / USA / Nebraska	IIb B.1.3
EPI_ISL_14752096	North America / USA / Nebraska	IIb B.1.3
EPI_ISL_14810370	Europe / Netherlands	IIb B.1.3
EPI_ISL_14910864	North America / USA / Ohio	IIb B.1.3
EPI_ISL_14910866	North America / USA / Ohio	IIb B.1.3
EPI_ISL_14910869	North America / USA / Washington	IIb B.1.3
EPI_ISL_14910871	North America / USA / Washington	IIb B.1.3
EPI_ISL_14910872	North America / USA / Washington	IIb B.1.3
EPI_ISL_14934677	Europe / United Kingdom	IIb B.1.3
EPI_ISL_14934682	Europe / United Kingdom	IIb B.1.3
EPI_ISL_14934684	Europe / United Kingdom	IIb B.1.3
EPI_ISL_14934695	Europe / United Kingdom	IIb B.1.3
EPI_ISL_14977307	North America / USA / Nebraska	IIb B.1.3
EPI_ISL_14977308	North America / USA / Nebraska	IIb B.1.3
EPI_ISL_14977309	North America / USA / Nebraska	IIb B.1.3
EPI_ISL_14977310	North America / USA / Nebraska	IIb B.1.3
EPI_ISL_14997071	North America / USA / Washington	IIb B.1.3
EPI_ISL_15076161	Europe / Germany	IIb B.1.3
EPI_ISL_15116281	Europe / Germany	IIb B.1.3
EPI_ISL_15116294	Europe / Germany	IIb B.1.3
EPI_ISL_15158433	Europe / United Kingdom	IIb B.1.3
EPI_ISL_15158447	Europe / United Kingdom	IIb B.1.3
EPI_ISL_15158448	Europe / United Kingdom	IIb B.1.3
EPI_ISL_15269698	Europe / Netherlands	IIb B.1.3
EPI_ISL_15283612	Europe / Germany	IIb B.1.3
EPI_ISL_15292991	Europe / Spain	IIb B.1.3
EPI_ISL_15332336	North America / USA / Nebraska	IIb B.1.3
EPI_ISL_15332337	North America / USA / Nebraska	IIb B.1.3
EPI_ISL_15367986	North America / USA / Washington	IIb B.1.3
EPI_ISL_15370026	Europe / Slovenia	IIb B.1.3
EPI_ISL_15370027	Europe / Slovenia	IIb B.1.3
EPI_ISL_15370060	Europe / Slovenia	IIb B.1.3
EPI_ISL_15384407	North America / USA / Washington	IIb B.1.3
EPI_ISL_15607969	North America / USA / Washington	IIb B.1.3
EPI_ISL_15641604	Europe / Netherlands / North-Holland / Amsterdam	IIb B.1.3
EPI_ISL_15722688	North America / USA / Illinois / Cook County / Chicago	IIb B.1.3
EPI_ISL_15942885	Europe / Italy / Lombardy	IIb B.1.3
EPI_ISL_16012469	Europe / Ireland / Dublin	IIb B.1.3
EPI_ISL_16012472	Europe / Ireland / Dublin	IIb B.1.3
EPI_ISL_16012478	Europe / Ireland / Dublin	IIb B.1.3
EPI_ISL_16012480	Europe / Ireland / Cork	IIb B.1.3
EPI_ISL_16012481	Europe / Ireland / Dublin	IIb B.1.3
EPI_ISL_16012502	Europe / Ireland / Dublin	IIb B.1.3
EPI_ISL_16183628	North America / USA / Iowa	IIb B.1.3
EPI_ISL_16183629	North America / USA / Iowa	IIb B.1.3
EPI_ISL_16183632	North America / USA / Illinois	IIb B.1.3
EPI_ISL_16222569	North America / USA / New York	IIb B.1.3
EPI_ISL_16751103	North America / USA / District of Columbia	IIb B.1.3
EPI_ISL_16905442	Asia / Japan / Tokyo	IIb B.1.3
EPI_ISL_16905443	Asia / Japan / Tokyo	IIb B.1.3
EPI_ISL_16905444	Asia / Japan / Tokyo	IIb B.1.3
EPI_ISL_16927010	North America / United States / Virginia	IIb B.1.3
EPI_ISL_16927013	North America / United States / Maryland	IIb B.1.3
EPI_ISL_16927016	North America / United States / Maryland	IIb B.1.3
EPI_ISL_16985962	Europe / Ireland / Dublin	IIb B.1.3
EPI_ISL_16985967	Europe / Ireland / Dublin	IIb B.1.3
EPI_ISL_16985972	Europe / Ireland / Westmeath	IIb B.1.3
EPI_ISL_17008293	Asia / Japan / Tokyo	IIb B.1.3
EPI_ISL_17008294	Asia / Japan / Tokyo	IIb B.1.3
EPI_ISL_17008295	Asia / Japan / Tokyo	IIb B.1.3
EPI_ISL_17008296	Asia / Japan / Tokyo	IIb B.1.3
EPI_ISL_17008383	Europe / Germany	IIb B.1.3
EPI_ISL_17008384	Europe / Germany	IIb B.1.3
EPI_ISL_17085946	North America / USA / New York / New York	IIb B.1.3
EPI_ISL_17086009	North America / USA / New York / New York	IIb B.1.3
EPI_ISL_17086120	North America / USA / New York / New York	IIb B.1.3
EPI_ISL_17086121	North America / USA / New York / New York	IIb B.1.3
EPI_ISL_17152764	Asia / Taiwan	IIb B.1.3
EPI_ISL_17152842	Asia / Taiwan	IIb B.1.3
EPI_ISL_17152843	Asia / Taiwan	IIb B.1.3
EPI_ISL_17165668	North America / USA / New York	IIb B.1.3
EPI_ISL_17179633	Europe / Ireland / Dublin	IIb B.1.3
EPI_ISL_17246657	Asia / Japan / Tokyo	IIb B.1.3
EPI_ISL_17246659	Asia / Japan / Tokyo	IIb B.1.3
EPI_ISL_17269833	North America / USA / Nebraska	IIb B.1.3
EPI_ISL_17269834	North America / USA / Nebraska	IIb B.1.3
EPI_ISL_17269835	North America / USA / Nebraska	IIb B.1.3
EPI_ISL_17424670	North America / USA / New York	IIb B.1.3
EPI_ISL_17424671	North America / USA / New York	IIb B.1.3
EPI_ISL_17428283	Asia / Taiwan	IIb B.1.3
EPI_ISL_17428284	Asia / Taiwan	IIb B.1.3
EPI_ISL_17428286	Asia / Taiwan	IIb B.1.3
EPI_ISL_17445514	Asia / Japan / Tokyo	IIb B.1.3
EPI_ISL_17445515	Asia / Japan / Tokyo	IIb B.1.3
EPI_ISL_17445516	Asia / Japan / Tokyo	IIb B.1.3
EPI_ISL_17445517	Asia / Japan / Tokyo	IIb B.1.3
EPI_ISL_17445518	Asia / Japan / Tokyo	IIb B.1.3
EPI_ISL_17445519	Asia / Japan / Tokyo	IIb B.1.3
EPI_ISL_17518107	Asia / Japan / Osaka	IIb B.1.3
EPI_ISL_17592665	Asia / Japan / Tokyo	IIb B.1.3
EPI_ISL_17592666	Asia / Japan / Tokyo	IIb B.1.3
EPI_ISL_17592667	Asia / Japan / Tokyo	IIb B.1.3
EPI_ISL_17592668	Asia / Japan / Tokyo	IIb B.1.3
EPI_ISL_17592669	Asia / Japan / Tokyo	IIb B.1.3
EPI_ISL_17592670	Asia / Japan / Tokyo	IIb B.1.3
EPI_ISL_17665624	Asia / Japan / Tokyo	IIb B.1.3
EPI_ISL_17665625	Asia / Japan / Tokyo	IIb B.1.3
EPI_ISL_17665626	Asia / Japan / Tokyo	IIb B.1.3
EPI_ISL_17665627	Asia / Japan / Tokyo	IIb B.1.3
EPI_ISL_17692268	Asia / Japan / Tokyo	IIb B.1.3
EPI_ISL_17692269	Asia / Japan / Tokyo	IIb B.1.3
EPI_ISL_17722468	Asia / Japan / Tokyo	IIb B.1.3
EPI_ISL_17736867	Europe / Germany / Berlin	IIb B.1.3
EPI_ISL_17737500	North America / Canada / Ontario	IIb B.1.3
EPI_ISL_17762484	Asia / Japan / Tokyo	IIb B.1.3
EPI_ISL_17762485	Asia / Japan / Tokyo	IIb B.1.3
EPI_ISL_17793290	Europe / Belgium	IIb B.1.3

## Sheet: network
Accession ID	Location	Clade / Lineage
NMDCN0001DQB	Guangzhou	IIb B.1.3
NMDCN0001DQ9	Guangzhou	IIb B.1.3
NMDCN0001DQA	Guangzhou	IIb B.1.3
hMpxV_Nigeria_CBR_052_2019_EPI_ISL_15370076_2019_06_08	Nigeria	IIb A.1
hMpxV_Nigeria_CBR_113_2019_EPI_ISL_15370081_2019_12_20	Nigeria	IIb A.2
hMpxV_Nigeria_NCDC_2948_2017_EPI_ISL_16283061_2017_10	Nigeria	IIb A.3
hMpxV_Nigeria_NCDC_5306_2018_EPI_ISL_16283066_2018_03	Nigeria	IIb A
hMpxV_Nigeria_CDC_M5312_HM12_2018_EPI_ISL_13056282_2018	Nigeria	IIb A
hMpxV_Nigeria_NCDC_5218_2018_EPI_ISL_16283054_2018_02	Nigeria	IIb A
hMpxV_Nigeria_NCDC_3008_2017_EPI_ISL_16283058_2017_11	Nigeria	IIb A
hMpxV_Japan_TMIPH_0017_2023_EPI_ISL_17592667_2023_04_06	Japan	IIb B.1.3
hMpxV_India_KL_ICMR_16_5309_1_711_P_2_2022_EPI_ISL_15912318_2022_07_13	India	IIb A.2.1
hMpxV_India_KL_ICMR_16_5315_1_713_P_2_2022_EPI_ISL_15912320_2022_07_13	India	IIb A.2.1
hMpxV_Thailand_CU_ID220101_LRV_2022_EPI_ISL_17187500_2022_08_02	Thailand	IIb A.2
hMpxV_India_KL_ICMR_21_5432_1_724_P_2_2022_EPI_ISL_15912327_2022_07_16	India	IIb A.2.1
hMpxV_India_KL_ICMR_16_5318_1_741_P_1_2022_EPI_ISL_15912337_2022_07_13	India	IIb A.2.1
hMpxV_India_KL_ICMR_16_5312_2_746_P_1_2022_EPI_ISL_15912338_2022_07_13	India	IIb A.2.1
hMpxV_Japan_TMIPH_0342_2022_EPI_ISL_17008296_2023_02_09	Japan	IIb B.1.3
hMpxV_Taiwan_CDC_240031000030_2023_EPI_ISL_17428283_2023_03	Taiwan	IIb B.1.3
hMpxV_Singapore_NPHL_0001_2022_EPI_ISL_14721255_2022_06_21	Singapore	IIb B.1.7
hMpxV_Japan_TMIPH_0047_2023_EPI_ISL_17665626_2023_04_19	Japan	IIb B.1.3
hMpxV_India_KL_ICMR_21_5434_3_728_P_2_2022_EPI_ISL_15912331_2022_07_16	India	IIb A.2.1
hMpxV_South_Korea_KDCPA_P3_2022_EPI_ISL_16645206_2022_11_14	South Korea	IIb B.1.1
hMpxV_Germany_un_RKI_074_2022_EPI_ISL_13483161_2022_06	Germany	IIb B.1.1
hMpxV_Germany_un_RKI_350_2022_EPI_ISL_15076140_2022_09	Germany	IIb B.1.1
hMpxV_Japan_TMIPH_0055_2023_EPI_ISL_17665627_2023_04_21	Japan	IIb B.1.3
hMpxV_Thailand_CU_ID220131_LRV_2022_EPI_ISL_17187505_2022_08_17	Thailand	IIb A.2
hMpxV_Portugal_INSA_PT0011_2022_EPI_ISL_13056909_2022_05_23	Portugal	IIb B.1
hMpxV_France_un_IHU_00005_2022_EPI_ISL_14863053_2022_07_04	France	IIb B.1
hMpxV_Ireland_DL_NVRL_ZIRL00020_2022_EPI_ISL_17179634_2022_05_27	Ireland	IIb B.1
hMpxV_Germany_un_RKI_379_2022_EPI_ISL_15116268_2022_09	Germany	IIb B.1
hMpxV_United_Kingdom_UKHSA_66_2022_EPI_ISL_14439771_2022_06_26	United Kingdom	IIb B.1
hMpxV_Germany_un_RKI_07_2022_EPI_ISL_13117297_2022_05	Germany	IIb B.1
hMpxV_Germany_un_RKI_144_2022_EPI_ISL_13744913_2022_07	Germany	IIb B.1
hMpxV_United_Kingdom_UKHSA_GGr0lD_9000276_2022_EPI_ISL_14934678_2022_08	United Kingdom	IIb B.1.7
hMpxV_United_Kingdom_UKHSA_49_2022_EPI_ISL_14439754_2022_06_13	United Kingdom	IIb B.1
hMpxV_Germany_BE_ChVir28946_2022_EPI_ISL_17736887_2022_07_08	Germany	IIb B.1
hMpxV_Germany_un_RKI199_2022_EPI_ISL_14515123_2022_08	Germany	IIb B.1
hMpxV_United_Kingdom_UKHSA_lBTTWI_9000279_2022_EPI_ISL_14934681_2022_07	United Kingdom	IIb B.1.7
hMpxV_United_Kingdom_UKHSA_96X1Vd_9000216_2022_EPI_ISL_14934634_2022_03	United Kingdom	IIb B.1
hMpxV_Germany_un_RKI555_2022_EPI_ISL_15500264_2022_07	Germany	IIb B.1.1
hMpxV_Germany_un_RKI_146_2022_EPI_ISL_13744914_2022_07	Germany	IIb B.1
hMpxV_Portugal_INSA_PT0040_2022_EPI_ISL_13466461_2022_06_02	Portugal	IIb B.1
hMpxV_Belgium_UZ_REGA_181_2022_EPI_ISL_17793241_2022_08_03	Belgium	IIb B.1
hMpxV_Ireland_KE_NVRL_ZIRL00094_2022_EPI_ISL_17179632_2022_06_13	Ireland	IIb B.1
hMpxV_Germany_un_RKI_055_2022_EPI_ISL_13411164_2022_06	Germany	IIb B.1.7
hMpxV_Germany_BE_ChVir28692_2022_EPI_ISL_13890204_2022_06_25	Germany	IIb B.1
hMpxV_Germany_un_RKI_05_2022_EPI_ISL_13117292_2022_05	Germany	IIb B.1
hMpxV_Spain_un_ISCIII_353_R_2022_EPI_ISL_14181948_2022	Spain	IIb B.1
hMpxV_Ireland_D_NVRL_Z22G30769_2022_EPI_ISL_16012489_2022_05_30	Ireland	IIb B.1
hMpxV_Germany_un_RKI_407_2022_EPI_ISL_15116296_2022_09	Germany	IIb B.1
hMpxV_Belgium_UZ_REGA_169_2022_EPI_ISL_17793227_2022_07_27	Belgium	IIb B.1
hMpxV_Spain_un_ISCIII_349_R_2022_EPI_ISL_14181954_2022	Spain	IIb B.1
hMpxV_Germany_BE_ChVir28970_2022_EPI_ISL_17736866_2022_07_09	Germany	IIb B.1.7
hMpxV_Slovakia_PHA_CU_0802_33533_2022_EPI_ISL_14211644_2022_07_13	Slovakia	IIb B.1
hMpxV_Germany_un_RKI_03_2022_EPI_ISL_13117291_2022_05	Germany	IIb B.1
hMpxV_United_Kingdom_UKHSA_9000421_2022_EPI_ISL_15158448_2022_08	United Kingdom	IIb B.1.3
hMpxV_Ireland_D_NVRL_Z22IRL00150_2022_EPI_ISL_16012476_2022_06_21	Ireland	IIb B.1.1
hMpxV_Portugal_INSA_PT0041_2022_EPI_ISL_13466459_2022_06_02	Portugal	IIb B.1
hMpxV_Italy_un_INMI_Pt2_2022_EPI_ISL_13251120_2022_05_19	Italy	IIb B.1
hMpxV_Germany_un_RKI_022_2022_EPI_ISL_13148267_2022_05	Germany	IIb B.1.1
hMpxV_Germany_un_RKI_087_2022_EPI_ISL_13483163_2022_06	Germany	IIb B.1
hMpxV_Belgium_UZ_REGA_202_2022_EPI_ISL_17793263_2022_08_08	Belgium	IIb B.1
hMpxV_France_un_IHU_00001_2022_EPI_ISL_14863048_2022_06_13	France	IIb B.1
hMpxV_Slovenia_UL_S4_2022_EPI_ISL_13308163_2022_06	Slovenia	IIb B.1.3
hMpxV_Germany_BY_IMB_25241_2022_EPI_ISL_13052263_2022_05_19	Germany	IIb B.1
hMpxV_Germany_un_RKI_396_2022_EPI_ISL_15116286_2022_09	Germany	IIb B.1.7
hMpxV_Germany_un_RKI_04_2022_EPI_ISL_13117293_2022_05	Germany	IIb B.1
hMpxV_Portugal_INSA_PT0539_2022_EPI_ISL_15199672_2022_08_23	Portugal	IIb B.1
hMpxV_Netherlands_NH_AUMC_0057_2022_EPI_ISL_15641595_2022_07_23	Netherlands	IIb B.1
hMpxV_Germany_un_RKI223_2022_EPI_ISL_14515103_2022_08	Germany	IIb B.1.5
hMpxV_Spain_un_IHC_438_2022_EPI_ISL_15292997_2022	Spain	IIb B.1
hMpxV_Germany_un_RKI282_2022_EPI_ISL_14587552_2022_08	Germany	IIb B.1.1
hMpxV_Germany_un_RKI553_2022_EPI_ISL_15500262_2022_06	Germany	IIb B.1
hMpxV_Germany_un_RKI_096_2022_EPI_ISL_13483196_2022_06	Germany	IIb B.1
hMpxV_Portugal_INSA_PT0023_2022_EPI_ISL_13056892_2022_05_19	Portugal	IIb B.1
hMpxV_Germany_un_RKI_013_2022_EPI_ISL_13308117_2022_06	Germany	IIb B.1.3
hMpxV_Germany_un_RKI182_2022_EPI_ISL_13908363_2022_07	Germany	IIb B.1.1
hMpxV_Ireland_D_NVRL_Z22IRL00680_2022_EPI_ISL_15763832_2022_09_23	Ireland	IIb B.1
hMpxV_Portugal_INSA_PT0031_2022_EPI_ISL_13466453_2022_05_26	Portugal	IIb B.1.7
hMpxV_Ireland_D_NVRL_ZIRL00048_2022_EPI_ISL_17179635_2022_06_02	Ireland	IIb B.1
hMpxV_Italy_un_INMI_Pt4_2022_EPI_ISL_13331713_2022_05_21	Italy	IIb B.1.5
hMpxV_USA_HI_CDC_0003_2022_EPI_ISL_14842160_2022_06	USA	IIb B.1
hMpxV_USA_CA_CDC_0032_2022_EPI_ISL_15317158_2022_07	USA	IIb B.1
hMpxV_Canada_un_NML_3165_2022_EPI_ISL_13544249_2022_05_29	Canada	IIb B.1
hMpxV_USA_PA_CDC_0010_2022_EPI_ISL_16183639_2022_09	USA	IIb B.1
hMpxV_USA_un_UW_0028_2022_EPI_ISL_14216753_2022_07	USA	IIb B.1
hMpxV_USA_WA_CDC_0010_2022_EPI_ISL_15617354_2022_07	USA	IIb B.1
hMpxV_USA_WA_UW_0108_2022_EPI_ISL_14699931_2022_08	USA	IIb B.1.1
hMpxV_USA_IL_CDC_0044_2022_EPI_ISL_14699919_2022_06	USA	IIb B.1.7
hMpxV_USA_CA_CDPH_000199_2023_EPI_ISL_17222811_2022_06_30	USA	IIb B.1
hMpxV_USA_MN_CDC_0009_2022_EPI_ISL_16751143_2022_09	USA	IIb B.1
hMpxV_USA_IL_CDC_0025_2022_EPI_ISL_14487660_2022_06	USA	IIb B.1
hMpxV_USA_CA_LACPHL_MA00394_2022_EPI_ISL_16679206_2022_12_23	USA	IIb B.1
hMpxV_USA_OR_CDC_0007_2022_EPI_ISL_16987285_2022_06	USA	IIb B.1.1
hMpxV_Canada_un_NML_2967_2022_EPI_ISL_13408857_2022_05_16	Canada	IIb B.1
hMpxV_USA_WA_UW_086118_2022_EPI_ISL_15367988_2022_08	USA	IIb B.1
hMpxV_Canada_ON_PHOL072_2022_EPI_ISL_17737482_2022_08_01	Canada	IIb B.1
hMpxV_Canada_ON_PHOL081_2022_EPI_ISL_17737490_2022_08_01	Canada	IIb B.1.7
hMpxV_Canada_un_NML_2849_2022_EPI_ISL_13408815_2022_05_19	Canada	IIb B.1
hMpxV_Canada_ON_PHOL054_2022_EPI_ISL_17737466_2022_08_01	Canada	IIb B.1
hMpxV_USA_IL_CDC_003_2022_EPI_ISL_13744896_2022_06	USA	IIb B.1
hMpxV_Canada_un_NML_3366_2022_EPI_ISL_13544263_2022_06_02	Canada	IIb B.1
hMpxV_Canada_ON_PHOL059_2022_EPI_ISL_17737472_2022_08_01	Canada	IIb B.1
hMpxV_Canada_un_NML_2954_2022_EPI_ISL_13408853_2022_05_22	Canada	IIb B.1
hMpxV_USA_WA_UW_088092_2022_EPI_ISL_14910883_2022_08	USA	IIb B.1
hMpxV_Canada_un_NML_3476_2022_EPI_ISL_13544235_2022_05_27	Canada	IIb B.1
hMpxV_Canada_un_NML_2955_2022_EPI_ISL_13408855_2022_05_23	Canada	IIb B.1
hMpxV_USA_NY_CDC_0022_2022_EPI_ISL_15317150_2022_07	USA	IIb B.1
hMpxV_USA_UT_UPHL_82200022_2022_EPI_ISL_13052288_2022_05_20	USA	IIb B.1
hMpxV_USA_WA_UW_077466_2022_EPI_ISL_15607969_2022_07	USA	IIb B.1.3
hMpxV_Peru_LIM_INS_169_2022_EPI_ISL_16104850_2022_08_18	Peru	IIb B.1
hMpxV_Brazil_SP_IAL_113_2022_EPI_ISL_15419144_2022_09_05	Brazil	IIb B.1
hMpxV_Peru_PIU_INS_051_2022_EPI_ISL_14445153_2022_07_12	Peru	IIb B.1
hMpxV_Peru_LIM_INS_004_2022_EPI_ISL_13651350_2022_06_29	Peru	IIb B.1
hMpxV_Peru_LIM_INS_066_2022_EPI_ISL_14445140_2022_07_18	Peru	IIb B.1
hMpxV_Peru_ARE_INS_139_2022_EPI_ISL_14818801_2022_08_10	Peru	IIb B.1
hMpxV_Brazil_SP_IAL_126_2022_EPI_ISL_15419157_2022_09_12	Brazil	IIb B.1
hMpxV_Brazil_AM_FIOCRUZ_ILMD2204652_2022_EPI_ISL_14467428_2022_07_28	Brazil	IIb B.1
hMpxV_Brazil_SP_IAL_130_2022_EPI_ISL_15419161_2022_09_15	Brazil	IIb B.1
hMpxV_Brazil_SP_IAL_110_2022_EPI_ISL_15419141_2022_09_07	Brazil	IIb B.1
hMpxV_Germany_BE_ChVir28929_2022_EPI_ISL_17736873_2022_07_05	Germany	IIb B.1.1
hMpxV_Netherlands_NH_AUMC_0051_2022_EPI_ISL_15641589_2022_06_28	Netherlands	IIb B.1.2
hMpxV_Germany_un_RKI492_2022_EPI_ISL_15352299_2022_07	Germany	IIb B.1.8
hMpxV_Germany_un_RKI_103_2022_EPI_ISL_13734238_2022_07	Germany	IIb B.1.8
hMpxV_Germany_un_RKI491_2022_EPI_ISL_15352297_2022_07	Germany	IIb B.1.8
hMpxV_Germany_un_RKI_719_2022_EPI_ISL_17008384_2023_01	Germany	IIb B.1.3
hMpxV_United_Kingdom_UKHSA_9000444_2022_EPI_ISL_15158462_2022_08	United Kingdom	IIb B.1
hMpxV_Germany_un_RKI_088_2022_EPI_ISL_13483164_2022_06	Germany	IIb B.1.1
hMpxV_Germany_un_RKI184_2022_EPI_ISL_13908364_2022_07	Germany	IIb B.1.1
hMpxV_Germany_un_RKI_388_2022_EPI_ISL_15116277_2022_09	Germany	IIb B.1.1
hMpxV_Ireland_D_NVRL_Z22IRL00490_2022_EPI_ISL_16510138_2022_08_18	Ireland	IIb B.1.7
hMpxV_Ireland_D_NVRL_Z22IRL00516_2022_EPI_ISL_16510163_2022_08_19	Ireland	IIb B.1.7
hMpxV_Italy_APU_IZSPB_0001_2022_EPI_ISL_13362760_2022_06_08	Italy	IIb B.1.5
hMpxV_United_Kingdom_UKHSA_9000327_2022_EPI_ISL_14923902_2022_08	United Kingdom	IIb B.1.2
hMpxV_United_Kingdom_UKHSA_3U0idu_9000254_2022_EPI_ISL_14934664_2022_08	United Kingdom	IIb B.1.6
hMpxV_Peru_LIM_INS_092_2022_EPI_ISL_14584300_2022_07_31	Peru	IIb B.1.6
hMpxV_Peru_LIM_INS_196_2022_EPI_ISL_16104877_2022_09_06	Peru	IIb B.1.6
hMpxV_Peru_LIM_INS_007_2022_EPI_ISL_13833196_2022_07_01	Peru	IIb B.1.6
hMpxV_Peru_LAL_INS_060_2022_EPI_ISL_14445101_2022_07_22	Peru	IIb B.1.6
hMpxV_Peru_LIM_INS_090_2022_EPI_ISL_14584306_2022_08_02	Peru	IIb B.1.6
hMpxV_Peru_LIM_INS_001_2022_EPI_ISL_13530881_2022_06_25	Peru	IIb B.1.6
hMpxV_Peru_LAL_INS_178_2022_EPI_ISL_16104859_2022_08_16	Peru	IIb B.1.6
hMpxV_Germany_BE_ChVir28581_2022_EPI_ISL_13889448_2022_06_17	Germany	IIb B.1.1
hMpxV_Germany_un_RKI225_2022_EPI_ISL_14515137_2022_08	Germany	IIb B.1
hMpxV_Belgium_UZ_REGA_236_2022_EPI_ISL_17797750_2022_08_12	Belgium	IIb B.1
hMpxV_Germany_un_RKI_085_2022_EPI_ISL_13483183_2022_06	Germany	IIb B.1.5
hMpxV_Germany_HE_HU_10_2022_EPI_ISL_15706105_2022	Germany	IIb B.1
hMpxV_United_Kingdom_UKHSA_80_2022_EPI_ISL_14439785_2022_07_06	United Kingdom	IIb B.1.2
hMpxV_United_Kingdom_UKHSA_26_2022_EPI_ISL_14439731_2022_06_06	United Kingdom	IIb B.1.2
hMpxV_Germany_un_RKI_054_2022_EPI_ISL_13411165_2022_06	Germany	IIb B.1.2
hMpxV_United_Kingdom_UKHSA_18_2022_EPI_ISL_14439723_2022_06_09	United Kingdom	IIb B.1.2
hMpxV_United_Kingdom_UKHSA_fZLVcc_9000228_2022_EPI_ISL_14934643_2022_07	United Kingdom	IIb B.1.2
hMpxV_United_Kingdom_UKHSA_AZQnFn_9000263_2022_EPI_ISL_14934672_2022_08	United Kingdom	IIb B.1.2
hMpxV_USA_TX_CDC_0024_2022_EPI_ISL_15455872_2022_08	USA	IIb B.1.2
hMpxV_USA_NY_PV67611_2022_EPI_ISL_17424662_2022_07_07	USA	IIb B.1.2
hMpxV_USA_NY_PHL_000691_2022_EPI_ISL_16955272_2022_07_19	USA	IIb B.1.2
hMpxV_Ireland_D_NVRL_Z22IRL00700_2022_EPI_ISL_16510141_2022_10_03	Ireland	IIb B.1.7
hMpxV_United_Kingdom_UKHSA_9000387_2022_EPI_ISL_15158418_2022_08	United Kingdom	IIb B.1.6
hMpxV_Ireland_D_NVRL_Z22IRL00444_2022_EPI_ISL_16012517_2022_08_11	Ireland	IIb B.1
hMpxV_Germany_un_RKI254_2022_EPI_ISL_14515158_2022_08	Germany	IIb B.1.2
hMpxV_Germany_un_RKI261_2022_EPI_ISL_14515164_2022_08	Germany	IIb B.1.2
hMpxV_United_Kingdom_UKHSA_XAF7gk_9000317_2022_EPI_ISL_14934698_2022_08	United Kingdom	IIb B.1.1
hMpxV_Netherlands_un_EMC_NL054_2022_EPI_ISL_15269698_2022_05_27	Netherlands	IIb B.1.3
hMpxV_United_Kingdom_UKHSA_1bN2W6_9000324_2022_EPI_ISL_14934703_2022_08	United Kingdom	IIb B.1
hMpxV_Ireland_D_NVRL_Z22IRL00576_2022_EPI_ISL_16985966_2022_08_31	Ireland	IIb B.1.7
hMpxV_United_Kingdom_UKHSA_9000430_2022_EPI_ISL_15158455_2022_09	United Kingdom	IIb B.1
hMpxV_Ireland_D_NVRL_Z22IRL00668_2022_EPI_ISL_16510143_2022_09_21	Ireland	IIb B.1
hMpxV_Ireland_D_NVRL_Z22IRL00599_2022_EPI_ISL_15763818_2022_09_05	Ireland	IIb B.1
hMpxV_United_Kingdom_UKHSA_eobXCZ_9000296_2022_EPI_ISL_14934691_2022_08	United Kingdom	IIb B.1.2
hMpxV_Germany_un_RKI521_2022_EPI_ISL_15455894_2022_06	Germany	IIb B.1.5
hMpxV_Germany_un_RKI_126_2022_EPI_ISL_13734258_2022_07	Germany	IIb B.1
hMpxV_United_Kingdom_UKHSA_24_2022_EPI_ISL_14439729_2022_05_30	United Kingdom	IIb B.1.7
hMpxV_Germany_BE_ChVir29016_2022_EPI_ISL_17736891_2022_07_13	Germany	IIb B.1.8
hMpxV_Spain_un_ISCIII_352_R_2022_EPI_ISL_14181953_2022	Spain	IIb B.1.8
hMpxV_Germany_un_RKI585_2022_EPI_ISL_15802735_2022_06_01	Germany	IIb B.1.8
hMpxV_Germany_un_RKI284_2022_EPI_ISL_14587554_2022_08	Germany	IIb B.1.8
hMpxV_Germany_un_RKI_050_2022_EPI_ISL_13308157_2022_06	Germany	IIb B.1.3
hMpxV_Germany_un_RKI228_2022_EPI_ISL_14515140_2022_08	Germany	IIb B.1.2
hMpxV_United_Kingdom_UKHSA_9000392_2022_EPI_ISL_15158423_2022_08	United Kingdom	IIb B.1
hMpxV_Germany_un_RKI330_2022_EPI_ISL_15390497_2022_09	Germany	IIb B.1
hMpxV_United_Kingdom_UKHSA_9000368_2022_EPI_ISL_15158402_2022_08	United Kingdom	IIb B.1
hMpxV_Spain_un_IHC_1075_2022_EPI_ISL_15292998_2022	Spain	IIb B.1
hMpxV_Netherlands_NH_AUMC_0001_2023_EPI_ISL_17502583_2023_01_05	Netherlands	IIb B.1
hMpxV_Austria_MUW_1539124_2022_EPI_ISL_14934382_2022_08_02	Austria	IIb B.1
hMpxV_United_Kingdom_UKHSA_52_2022_EPI_ISL_14439757_2022_06_14	United Kingdom	IIb B.1.2
hMpxV_Netherlands_un_EMC_NL081_2022_EPI_ISL_15715292_2022_10_18	Netherlands	IIb B.1
hMpxV_Germany_un_RKI_403_2022_EPI_ISL_15116291_2022_09	Germany	IIb B.1.1
hMpxV_Germany_un_RKI481_2022_EPI_ISL_15352279_2022_07	Germany	IIb B.1
hMpxV_Germany_un_RKI334_2022_EPI_ISL_15390501_2022_09	Germany	IIb B.1
hMpxV_Germany_un_RKI570_2022_EPI_ISL_15651859_2022_06	Germany	IIb B.1.2
hMpxV_Germany_un_RKI569_2022_EPI_ISL_15651857_2022_06	Germany	IIb B.1.2
hMpxV_United_Kingdom_UKHSA_cbQgLw_9000299_2022_EPI_ISL_14934693_2022_08	United Kingdom	IIb B.1.2
hMpxV_Germany_BE_ChVir28747_2022_EPI_ISL_17736884_2022_06_28	Germany	IIb B.1.2
hMpxV_Germany_un_RKI483_2022_EPI_ISL_15352282_2022_07	Germany	IIb B.1
hMpxV_Belgium_UZ_REGA_209_2022_EPI_ISL_17797742_2022_08_08	Belgium	IIb B.1
hMpxV_Ireland_D_NVRL_Z22IRL00536_2022_EPI_ISL_16985967_2022_08_30	Ireland	IIb B.1.3
hMpxV_Germany_BE_ChVir29091_2022_EPI_ISL_17736883_2022_07_18	Germany	IIb B.1
hMpxV_Germany_BE_ChVir29088_2022_EPI_ISL_17736885_2022_07_18	Germany	IIb B.1
hMpxV_Germany_un_RKI263_2022_EPI_ISL_14515166_2022_08	Germany	IIb B.1
hMpxV_Ireland_D_NVRL_Z22IRL00402_2022_EPI_ISL_15763826_2022_08_08	Ireland	IIb B.1
hMpxV_United_Kingdom_UKHSA_9000435_2022_EPI_ISL_15158458_2022_07	United Kingdom	IIb B.1
hMpxV_Germany_un_RKI_131_2022_EPI_ISL_13734263_2022_07	Germany	IIb B.1
hMpxV_Ireland_D_NVRL_Z22IRL00661_2022_EPI_ISL_16510168_2022_09_20	Ireland	IIb B.1.7
hMpxV_Belgium_UZ_REGA_162_2022_EPI_ISL_17793264_2022_07_27	Belgium	IIb B.1
hMpxV_Germany_un_RKI_045_2022_EPI_ISL_13308148_2022_06	Germany	IIb B.1
hMpxV_Germany_un_RKI428_2022_EPI_ISL_15283594_2022_09	Germany	IIb B.1
hMpxV_England_CDC_P3_2018_EPI_ISL_13056273_2018_09	United Kingdom	IIb A.1
hMpxV_Ireland_D_NVRL_Z22IRL00580_2022_EPI_ISL_16510157_2022_08_31	Ireland	IIb B.1
hMpxV_Ireland_D_NVRL_Z22IRL00190_2022_EPI_ISL_16012492_2022_06_28	Ireland	IIb B.1.10
hMpxV_Germany_BE_ChVir28936_2022_EPI_ISL_17736886_2022_07_06	Germany	IIb B.1.1
hMpxV_United_Kingdom_UKHSA_9000451_2022_EPI_ISL_15158466_2022_09	United Kingdom	IIb B.1
hMpxV_Ireland_D_NVRL_Z22IRL00155_2022_EPI_ISL_16012475_2022_06_21	Ireland	IIb B.1.10
hMpxV_United_Kingdom_UKHSA_50_2022_EPI_ISL_14439755_2022_06_14	United Kingdom	IIb B.1.10
hMpxV_Brazil_SP_IAL_06_2022_EPI_ISL_13343718_2022_06_15	Brazil	IIb B.1.10
hMpxV_Spain_un_IHC_347_R_2022_EPI_ISL_15292984_2022	Spain	IIb B.1.8
hMpxV_Germany_un_RKI266_2022_EPI_ISL_14515169_2022_08	Germany	IIb B.1
hMpxV_Germany_un_RKI332_2022_EPI_ISL_15390499_2022_09	Germany	IIb B.1
hMpxV_United_Kingdom_UKHSA_9000388_2022_EPI_ISL_15158419_2022_08	United Kingdom	IIb B.1.7
hMpxV_Italy_SIC_AOUP_UNIPA_FD_2022_EPI_ISL_15263355_2022_08_08	Italy	IIb B.1
hMpxV_Ireland_D_NVRL_Z22IRL00272_2022_EPI_ISL_16012514_2022_07_15	Ireland	IIb B.1
hMpxV_Germany_un_RKI520_2022_EPI_ISL_15455893_2022_06	Germany	IIb B.1
hMpxV_Germany_HE_HU_02_2022_EPI_ISL_15704688_2022	Germany	IIb B.1.1
hMpxV_Germany_un_RKI574_2022_EPI_ISL_15802724_2022_06_01	Germany	IIb B.1.1
hMpxV_Germany_un_RKI_357_2022_EPI_ISL_15076147_2022_09	Germany	IIb B.1.7
hMpxV_Germany_BE_ChVir28950_2022_EPI_ISL_17736875_2022_07_06	Germany	IIb B.1.7
hMpxV_USA_DE_CDC_0001_2022_EPI_ISL_15889183_2022_09	USA	IIb B.1.7
hMpxV_Belgium_ITM_PrEV_4_2022_EPI_ISL_15528151_2022_10_09	Belgium	IIb B.1
hMpxV_Belgium_UZ_REGA_172_2022_EPI_ISL_17793251_2022_07_27	Belgium	IIb B.1
hMpxV_Germany_un_RKI245_2022_EPI_ISL_14515149_2022_08	Germany	IIb B.1.14
hMpxV_Germany_un_RKI477_2022_EPI_ISL_15352268_2022_07	Germany	IIb B.1.1
hMpxV_United_Kingdom_UKHSA_K1dQNt_9000223_2022_EPI_ISL_14934639_2022_07	United Kingdom	IIb B.1.7
hMpxV_United_Kingdom_UKHSA_40_2022_EPI_ISL_14439745_2022_07_04	United Kingdom	IIb B.1.7
hMpxV_USA_MD_CDC_MN0002_2022_EPI_ISL_15332329_2022_06	USA	IIb B.1.7
hMpxV_Canada_ON_PHOL112_2022_EPI_ISL_17737521_2022_07_01	Canada	IIb B.1.7
hMpxV_Canada_ON_PHOL103_2022_EPI_ISL_17737512_2022_07_01	Canada	IIb B.1.7
hMpxV_USA_NY_NYCPHL_000907_2022_EPI_ISL_17165732_2022_07_07	USA	IIb B.1.7
hMpxV_Ireland_D_NVRL_Z22IRL00135_2022_EPI_ISL_15763819_2022_06_20	Ireland	IIb B.1
hMpxV_Germany_un_RKI_354_2022_EPI_ISL_15076144_2022_09	Germany	IIb B.1
hMpxV_Germany_un_RKI548_2022_EPI_ISL_15500257_2022_06	Germany	IIb B.1
hMpxV_Germany_un_RKI_161_2022_EPI_ISL_13744928_2022_07	Germany	IIb B.1
hMpxV_Germany_un_RKI_101_2022_EPI_ISL_13483208_2022_06	Germany	IIb B.1
hMpxV_Germany_un_RKI633_2022_EPI_ISL_16360913_2022_11	Germany	IIb B.1.1
hMpxV_Germany_un_RKI_048_2022_EPI_ISL_13308153_2022_06	Germany	IIb B.1.5
hMpxV_Netherlands_NH_AUMC_0060_2022_EPI_ISL_14752293_2022_08_05	Netherlands	IIb B.1
hMpxV_Germany_HE_HU_05_2022_EPI_ISL_15705315_2022	Germany	IIb B.1
hMpxV_United_Kingdom_UKHSA_Yob5K4_9000201_2022_EPI_ISL_14934622_2022_07	United Kingdom	IIb B.1.7
hMpxV_Netherlands_NH_AUMC_0045_2022_EPI_ISL_15641583_2022_07_04	Netherlands	IIb B.1
hMpxV_Germany_un_RKI518_2022_EPI_ISL_15455891_2022_06	Germany	IIb B.1.2
hMpxV_Germany_un_RKI586_2022_EPI_ISL_15802736_2022_06_01	Germany	IIb B.1.14
hMpxV_Ireland_D_NVRL_Z22IRL00239_2022_EPI_ISL_16012500_2022_07_08	Ireland	IIb B.1
hMpxV_Germany_un_RKI331_2022_EPI_ISL_15390498_2022_09	Germany	IIb B.1.5
hMpxV_Germany_un_RKI442_2022_EPI_ISL_15283618_2022_09	Germany	IIb B.1
hMpxV_Ireland_DL_NVRL_Z22IRL00292_2022_EPI_ISL_16510159_2022_07_15	Ireland	IIb B.1
hMpxV_Germany_un_RKI_047_2022_EPI_ISL_13308151_2022_06	Germany	IIb B.1
hMpxV_Slovakia_CUSP_37735_2022_EPI_ISL_14961090_2022_08_31	Slovakia	IIb B.1
hMpxV_Germany_un_RKI273_2022_EPI_ISL_14562505_2022_08	Germany	IIb B.1
hMpxV_Germany_un_RKI274_2022_EPI_ISL_14562504_2022_08	Germany	IIb B.1.7
hMpxV_Spain_GA_CHUVI_34912225_2022_EPI_ISL_16233783_2022_08_09	Spain	IIb B.1
hMpxV_United_Kingdom_UKHSA_42KDT6_9000240_2022_EPI_ISL_14934654_2022_07	United Kingdom	IIb B.1.7
hMpxV_Belgium_UZ_REGA_211_2022_EPI_ISL_17797730_2022_08_08	Belgium	IIb B.1
hMpxV_Ireland_D_NVRL_Z22IRL00611_2022_EPI_ISL_16510172_2022_09_07	Ireland	IIb B.1
hMpxV_Germany_un_RKI256_2022_EPI_ISL_14515159_2022_08	Germany	IIb B.1
hMpxV_Belgium_UZ_REGA_216_2022_EPI_ISL_17797725_2022_08_08	Belgium	IIb B.1
hMpxV_United_Kingdom_UKHSA_56_2022_EPI_ISL_14439761_2022_07_07	United Kingdom	IIb B.1.3
hMpxV_Germany_un_RKI_711_2022_EPI_ISL_17008376_2022_08	Germany	IIb B.1
hMpxV_Germany_un_RKI_086_2022_EPI_ISL_13483185_2022_06	Germany	IIb B.1.1
hMpxV_Germany_un_RKI530_2022_EPI_ISL_15455903_2022_07	Germany	IIb B.1
hMpxV_United_Kingdom_UKHSA_cAC1lu_9000277_2022_EPI_ISL_14934679_2022_08	United Kingdom	IIb B.1
hMpxV_Germany_un_RKI580_2022_EPI_ISL_15802730_2022_06_01	Germany	IIb B.1.2
hMpxV_Spain_un_IHC_698_2022_EPI_ISL_15293002_2022	Spain	IIb B.1.1
hMpxV_Germany_BE_ChVir28566_2022_EPI_ISL_13890048_2022_06_16	Germany	IIb B.1.7
hMpxV_Netherlands_un_EMC_NL009_2022_EPI_ISL_13822668_2022_06_26	Netherlands	IIb B.1
hMpxV_United_Kingdom_UKHSA_9000450_2022_EPI_ISL_15158465_2022_09	United Kingdom	IIb A.3
hMpxV_Germany_un_RKI_135_2022_EPI_ISL_13734267_2022_07	Germany	IIb B.1.2
hMpxV_Ireland_D_NVRL_Z22IRL00143_2022_EPI_ISL_16012481_2022_06_20	Ireland	IIb B.1.3
hMpxV_Italy_LOM_AMC_2205251_DS_2022_EPI_ISL_13302316_2022_05_25	Italy	IIb B.1
hMpxV_United_Kingdom_UKHSA_9000391_2022_EPI_ISL_15158422_2022_08	United Kingdom	IIb B.1.7
hMpxV_United_Kingdom_UKHSA_L6rBi6_9000265_2022_EPI_ISL_14934674_2022_08	United Kingdom	IIb B.1.2
hMpxV_Ireland_D_NVRL_Z22IRL00116_2022_EPI_ISL_16012483_2022_06_17	Ireland	IIb B.1
hMpxV_Portugal_INSA_0081_2022_EPI_ISL_14515201_2022_07_23	Portugal	IIb B.1.10
hMpxV_Germany_un_RKI499_2022_EPI_ISL_15352311_2022_09	Germany	IIb B.1
hMpxV_Germany_un_RKI_363_2022_EPI_ISL_15076153_2022_09	Germany	IIb B.1.1
hMpxV_Germany_un_RKI230_2022_EPI_ISL_14515141_2022_08	Germany	IIb B.1.2
hMpxV_France_un_IP_220035_2022_EPI_ISL_16645229_2022_06_08	France	IIb B.1
hMpxV_United_Kingdom_UKHSA_yttrq1_9000358_2022_EPI_ISL_14934494_2022_08	United Kingdom	IIb B.1
hMpxV_Germany_un_RKI558_2022_EPI_ISL_15651839_2022_06	Germany	IIb B.1.14
hMpxV_USA_DC_CDC_0011_2022_EPI_ISL_15016129_2022_06	USA	IIb B.1
hMpxV_USA_DC_CDC_0009_2022_EPI_ISL_14842151_2022_06	USA	IIb B.1
hMpxV_USA_VA_CDC_0008_2022_EPI_ISL_14842168_2022_06	USA	IIb B.1
hMpxV_USA_NY_NYCPHL_001073_2022_EPI_ISL_17104586_2022_07_05	USA	IIb B.1
hMpxV_USA_DC_CDC_0005_2022_EPI_ISL_14487659_2022_06	USA	IIb B.1
hMpxV_USA_DC_CDC_0027_2022_EPI_ISL_16987381_2022_06	USA	IIb B.1
hMpxV_USA_GA_CDC_0009_2022_EPI_ISL_15016126_2022_06	USA	IIb B.1
hMpxV_USA_VA_CDC_0004_2022_EPI_ISL_14842164_2022_06	USA	IIb B.1
hMpxV_USA_UW_WA_0044_2022_EPI_ISL_14315316_2022_07	USA	IIb B.1
hMpxV_USA_CA_CDPH_MPX000052_2022_EPI_ISL_17206622_2022_07_21	USA	IIb B.1.4
hMpxV_USA_WA_UW_0142_2022_EPI_ISL_14699952_2022_08	USA	IIb B.1.1
hMpxV_USA_OK_NMC_180_2022_EPI_ISL_15076131_2022_08_17	USA	IIb B.1.4
hMpxV_USA_CA_LACPHL_MA00477_2023_EPI_ISL_17211331_2023_01_17	USA	IIb B.1
hMpxV_USA_WA_UW_098055_2022_EPI_ISL_15368011_2022_09	USA	IIb B.1
hMpxV_USA_WA_UW_0114_2022_EPI_ISL_14699936_2022_08	USA	IIb B.1
hMpxV_USA_KS_CDC_0004_2022_EPI_ISL_16751111_2022_08	USA	IIb B.1.13
hMpxV_USA_WA_UW_084331_2022_EPI_ISL_14997069_2022_08	USA	IIb B.1.4
hMpxV_Mexico_NLE_InDRE_F77_2023_EPI_ISL_17703586_2023_01_06	Mexico	IIb B.1
hMpxV_Canada_ON_PHOL099_2022_EPI_ISL_17737508_2022_08_01	Canada	IIb B.1.4
hMpxV_Canada_ON_PHOL061_2022_EPI_ISL_17737474_2022_08_01	Canada	IIb B.1.4
hMpxV_USA_CA_CDC_0055_2022_EPI_ISL_15016131_2022_06	USA	IIb B.1
hMpxV_USA_CA_CDPH_1MPX1000207_2022_EPI_ISL_17170664_2022_07_02	USA	IIb B.1
hMpxV_USA_WA_UW_096136_2022_EPI_ISL_15608023_2022_09	USA	IIb B.1
hMpxV_USA_CA_CDPH_000037_2022_EPI_ISL_15257682_2022_08_11	USA	IIb B.1
hMpxV_USA_WA_UW_108047_2022_EPI_ISL_17118709_2022_10	USA	IIb B.1.2
hMpxV_USA_WA_UW_080944_2022_EPI_ISL_15367960_2022_08	USA	IIb B.1
hMpxV_USA_MI_CDC_0001_2022_EPI_ISL_14842159_2022_06	USA	IIb B.1.2
hMpxV_Mexico_JAL_InDRE_F96_E45_2022_EPI_ISL_15992096_2022_06_22	Mexico	IIb B.1.7
hMpxV_Canada_un_NML_4140_2022_EPI_ISL_14594051_2022_06_30	Canada	IIb B.1.4
hMpxV_USA_un_UW_0026_2022_EPI_ISL_14216750_2022_07	USA	IIb B.1
hMpxV_USA_IL_CDC_0006_2022_EPI_ISL_16987388_2022_06	USA	IIb B.1.4
hMpxV_USA_NY_CDC_0009_2022_EPI_ISL_17165669_2022_07	USA	IIb B.1.14
hMpxV_USA_MO_CDC_0001_2022_EPI_ISL_15889189_2022_08	USA	IIb B.1.11
hMpxV_USA_CA_LACPHL_MA00448_2022_EPI_ISL_16997418_2022_10_02	USA	IIb B.1.2
hMpxV_Canada_ON_PHOL116_2022_EPI_ISL_17737525_2022_08_01	Canada	IIb B.1
hMpxV_USA_WA_UW_080941_2022_EPI_ISL_15367959_2022_08	USA	IIb B.1
hMpxV_Canada_ON_PHOL100_2022_EPI_ISL_17737509_2022_08_01	Canada	IIb B.1
hMpxV_USA_WA_UW_080292_2022_EPI_ISL_14910868_2022_08	USA	IIb B.1
hMpxV_USA_IL_CDC_0053_2022_EPI_ISL_14842163_2022_06	USA	IIb B.1.11
hMpxV_USA_WA_UW_086652_2022_EPI_ISL_15367990_2022_08	USA	IIb B.1
hMpxV_USA_WA_UW_083698_2022_EPI_ISL_14997072_2022_08	USA	IIb B.1
hMpxV_Canada_un_NML_3440_2022_EPI_ISL_15257669_2022_06_06	Canada	IIb B.1.4
hMpxV_Mexico_GRO_InDRE_F5238_2023_EPI_ISL_17672214_2022_11_10	Mexico	IIb B.1
hMpxV_USA_NC_UNC_0003_2022_EPI_ISL_15076180_2022_08_04	USA	IIb B.1.7
hMpxV_USA_PA_CDC_0007_2022_EPI_ISL_15317149_2022_07	USA	IIb B.1
hMpxV_USA_CA_LACPHL_MA00451_2022_EPI_ISL_16997421_2022_11_27	USA	IIb B.1.11
hMpxV_USA_WA_UW_085171_2022_EPI_ISL_14910878_2022_08	USA	IIb B.1.17
hMpxV_USA_TX_CDC_0015_2022_EPI_ISL_15016105_2022_06	USA	IIb B.1.7
hMpxV_USA_CA_LACPHL_MA00354_2022_EPI_ISL_15955349_2022_10_16	USA	IIb B.1
hMpxV_USA_WA_UW_088353_2022_EPI_ISL_15368004_2022_08	USA	IIb B.1
hMpxV_USA_CA_CDPH_000002_2022_EPI_ISL_13993735_2022_06_02	USA	IIb B.1.2
hMpxV_USA_WA_UW_084712_2022_EPI_ISL_15367981_2022_08	USA	IIb B.1.1
hMpxV_USA_WA_UW_083951_2022_EPI_ISL_15367973_2022_08	USA	IIb B.1.1
hMpxV_USA_PA_CDC_0011_2022_EPI_ISL_16183640_2022_09	USA	IIb B.1.2
hMpxV_USA_WA_UW_091051_2022_EPI_ISL_17118725_2022_09	USA	IIb B.1
hMpxV_USA_WA_UW_081714_2022_EPI_ISL_14910870_2022_08	USA	IIb B.1.11
hMpxV_USA_WI_CDC_0001_2022_EPI_ISL_15317144_2022_07	USA	IIb B.1.11
hMpxV_USA_WA_UW_0104_2022_EPI_ISL_14699927_2022_08	USA	IIb B.1.11
hMpxV_USA_WA_UW_091072_2022_EPI_ISL_15500242_2022_09	USA	IIb B.1.11
hMpxV_USA_NY_PV67617_CS_2022_EPI_ISL_17424664_2022_07_07	USA	IIb B.1.11
hMpxV_USA_WA_UW_091191_2022_EPI_ISL_17118721_2022_09	USA	IIb B.1.11
hMpxV_USA_IL_RIPHL_10014_2022_EPI_ISL_16190092_2022_08_27	USA	IIb B.1.11
hMpxV_Ecuador_GENSBIO_INSPI_11404_2022_EPI_ISL_17012090_2022_09_21	Ecuador	IIb B.1.11
hMpxV_USA_TX_CDC_0042_2022_EPI_ISL_16751098_2022_10	USA	IIb B.1
hMpxV_USA_MD_CDC_MN0003_2022_EPI_ISL_15332330_2022_06	USA	IIb B.1
hMpxV_USA_CA_CDPH_1MPX1000190_2022_EPI_ISL_17206614_2022_07_25	USA	IIb B.1
hMpxV_USA_WA_UW_113327_2022_EPI_ISL_17118705_2022_11	USA	IIb B.1.5
hMpxV_USA_WA_UW_0076_2022_EPI_ISL_14562485_2022_08	USA	IIb B.1.11
hMpxV_Canada_AB_APL_01_2022_EPI_ISL_13194516_2022_05_31	Canada	IIb B.1
hMpxV_USA_CA_LACPHL_MA00092_2022_EPI_ISL_14917581_2022_08_02	USA	IIb B.1
hMpxV_USA_NJ_CDC_0004_2022_EPI_ISL_15455862_2022_08	USA	IIb B.1.5
hMpxV_USA_NE_UNMC_324_2022_EPI_ISL_17269836_2022_09_29	USA	IIb B.1.12
hMpxV_USA_GA_CDC_0022_2022_EPI_ISL_16751137_2022_09	USA	IIb B.1.2
hMpxV_USA_NY_NYCPHL_001082_2022_EPI_ISL_17104592_2022_07_05	USA	IIb B.1
hMpxV_USA_NY_NYCPHL_001137_2022_EPI_ISL_17085948_2022_07_05	USA	IIb B.1
hMpxV_USA_OK_UNMC_301_2022_EPI_ISL_15332339_2022_09_15	USA	IIb B.1.2
hMpxV_USA_FL_CDC_0010_2022_EPI_ISL_16222571_2022_07	USA	IIb B.1.8
hMpxV_USA_IL_CDC_0028_2022_EPI_ISL_14699912_2022_06	USA	IIb B.1.13
hMpxV_USA_WA_UW_0086_2022_EPI_ISL_14562491_2022_08	USA	IIb B.1
hMpxV_USA_CA_CDPH_000048_2022_EPI_ISL_15819629_2022_07_02	USA	IIb B.1
hMpxV_USA_NY_NYCPHL_001072_2022_EPI_ISL_17104585_2022_06_25	USA	IIb B.1.12
hMpxV_USA_OK_UNMC_302_2022_EPI_ISL_15332340_2022_09_14	USA	IIb B.1
hMpxV_Canada_AB_APL_02_2022_EPI_ISL_13269478_2022_06_06	Canada	IIb B.1.4
hMpxV_Canada_ON_PHOL095_2022_EPI_ISL_17737504_2022_09_01	Canada	IIb B.1
hMpxV_Canada_ON_PHOL098_2022_EPI_ISL_17737507_2022_09_01	Canada	IIb B.1
hMpxV_Mexico_ROO_InDRE_F288_2023_EPI_ISL_17672257_2023_02_02	Mexico	IIb B.1.2
hMpxV_USA_WA_UW_074224_2022_EPI_ISL_15384402_2022_07	USA	IIb B.1
hMpxV_USA_NM_CDC_0004_2022_EPI_ISL_17428305_2022_09	USA	IIb B.1
hMpxV_USA_WA_UW_0083_2022_EPI_ISL_14562489_2022_08	USA	IIb B.1.13
hMpxV_USA_IL_IDPH_084_2022_EPI_ISL_15158398_2022_07_06	USA	IIb B.1.13
hMpxV_USA_IL_IDPH_071_2022_EPI_ISL_15158385_2022_07_01	USA	IIb B.1.13
hMpxV_USA_MD_NIDDL_54866_2022_EPI_ISL_16927018_2022_09_01	USA	IIb B.1
hMpxV_USA_un_UW_0038_2022_EPI_ISL_14216767_2022_07	USA	IIb B.1.1
hMpxV_USA_VA_CDC_0010_2022_EPI_ISL_15889194_2022_07	USA	IIb B.1.12
hMpxV_Canada_un_NML_2898_2022_EPI_ISL_13544241_2022_05_20	Canada	IIb B.1
hMpxV_USA_CA_LACPHL_MA00475_2022_EPI_ISL_17211329_2022_11_22	USA	IIb B.1
hMpxV_USA_IL_IDPH_044_2022_EPI_ISL_15158358_2022_06_23	USA	IIb B.1
hMpxV_USA_CO_CDC_0004_2022_EPI_ISL_16987300_2022_11	USA	IIb B.1
hMpxV_Mexico_BCN_InDRE_F5516_2023_EPI_ISL_17672223_2022_11_29	Mexico	IIb B.1
hMpxV_USA_NY_NYCPHL_001078_2022_EPI_ISL_17104590_2022_07_05	USA	IIb B.1.2
hMpxV_USA_NY_NYCPHL_001052_2022_EPI_ISL_17104569_2022_06_26	USA	IIb B.1.8
hMpxV_USA_OK_UN_68_2022_EPI_ISL_14804643_2022_07_22	USA	IIb B.1.8
hMpxV_USA_UW_WA_0050_2022_EPI_ISL_14315321_2022_07	USA	IIb B.1
hMpxV_USA_MT_CDC_0002_2022_EPI_ISL_16751115_2022_08	USA	IIb B.1.1
hMpxV_USA_IL_RIPHL_10015_2022_EPI_ISL_16190094_2022_10_18	USA	IIb B.1.12
hMpxV_Mexico_CMX_InDRE_F4069_2023_EPI_ISL_17703573_2022_10_12	Mexico	IIb B.1
hMpxV_USA_NY_NYCPHL_001087_2022_EPI_ISL_17104595_2022_07_06	USA	IIb B.1
hMpxV_USA_WA_UW_074184_2022_EPI_ISL_15384403_2022_07	USA	IIb B.1.1
hMpxV_Canada_ON_PHOL106_2022_EPI_ISL_17737515_2022_07_01	Canada	IIb B.1.1
hMpxV_Mexico_NLE_InDRE_F755_E493_2022_EPI_ISL_15992098_2022_08_11	Mexico	IIb B.1
hMpxV_Canada_un_NML_2975_2022_EPI_ISL_13408859_2022_05_16	Canada	IIb B.1
hMpxV_USA_MN_CDC_0006_2022_EPI_ISL_15016122_2022_07	USA	IIb B.1.13
hMpxV_USA_SC_CDC_0009_2022_EPI_ISL_17428315_2022_09	USA	IIb B.1.2
hMpxV_USA_NM_CDC_0002_2022_EPI_ISL_15617341_2022_07	USA	IIb B.1
hMpxV_USA_NY_NYCPHL_000639_2022_EPI_ISL_17086078_2022_07_15	USA	IIb B.1
hMpxV_USA_NY_NYCPHL_001020_2022_EPI_ISL_17104551_2022_07_05	USA	IIb B.1.14
hMpxV_Mexico_NLE_InDRE_F410_2023_EPI_ISL_17703606_2023_03_13	Mexico	IIb B.1
hMpxV_Canada_ON_PHOL119_2022_EPI_ISL_17737528_2022_06_01	Canada	IIb B.1.4
hMpxV_Canada_ON_PHOL109_2022_EPI_ISL_17737518_2022_07_01	Canada	IIb B.1.4
hMpxV_Canada_un_NML_3407_2022_EPI_ISL_13544231_2022_06_04	Canada	IIb B.1.4
hMpxV_Mexico_CMX_InDRE_F5592_2023_EPI_ISL_17672227_2022_12_08	Mexico	IIb B.1
hMpxV_USA_UT_CDC_0006_2022_EPI_ISL_16987293_2022_09	USA	IIb B.1.12
hMpxV_USA_WA_UW_087689_2022_EPI_ISL_15367999_2022_08	USA	IIb B.1.1
hMpxV_USA_CA_LACPHL_MA00344_2022_EPI_ISL_15955339_2022_11_09	USA	IIb B.1.11
hMpxV_Mexico_SLP_InDRE_F293_2023_EPI_ISL_17672255_2023_02_13	Mexico	IIb B.1
hMpxV_USA_CT_Yale_00015_2022_EPI_ISL_14526949_2022_07_13	USA	IIb B.1.2
hMpxV_USA_NH_CDC_0001_2022_EPI_ISL_17165666_2022_09	USA	IIb B.1
hMpxV_USA_WA_UW_083053_2022_EPI_ISL_15367970_2022_08	USA	IIb B.1
hMpxV_USA_NY_NYCPHL_001084_2022_EPI_ISL_17104593_2022_07_05	USA	IIb B.1.14
hMpxV_USA_WA_UW_098408_2022_EPI_ISL_15608037_2022_09	USA	IIb B.1.11
hMpxV_USA_WA_UW_084140_2022_EPI_ISL_15367975_2022_08	USA	IIb B.1
hMpxV_Canada_ON_PHOL094_2022_EPI_ISL_17737503_2022_09_01	Canada	IIb B.1.4
hMpxV_Canada_un_NML_4038_2022_EPI_ISL_14587550_2022_07_07	Canada	IIb B.1
hMpxV_USA_CA_CDC_0014_2022_EPI_ISL_16987296_2022_10	USA	IIb B.1
hMpxV_USA_WA_UW_092113_2022_EPI_ISL_15433348_2022_09	USA	IIb B.1.4
hMpxV_Mexico_TAM_InDRE_F4278_E5990_2022_EPI_ISL_15593720_2022_10_15	Mexico	IIb B.1
hMpxV_Canada_ON_PHOL057_2022_EPI_ISL_17737470_2022_08_01	Canada	IIb B.1.4
hMpxV_USA_NE_EAOH_31_2022_EPI_ISL_14326643_2022_07_04	USA	IIb B.1.12
hMpxV_USA_NY_CDC_004_2022_EPI_ISL_13744900_2022_05	USA	IIb B.1.14
hMpxV_USA_WA_UW_095695_2022_EPI_ISL_15500243_2022_09	USA	IIb B.1.11
hMpxV_USA_TX_CDC_0003_2022_EPI_ISL_17165672_2022_10	USA	IIb B.1
hMpxV_USA_NY_CDC_0026_2022_EPI_ISL_16751120_2022_08	USA	IIb B.1
hMpxV_USA_WA_UW_086295_2022_EPI_ISL_15607979_2022_08	USA	IIb B.1.7
hMpxV_USA_WA_UW_081433_2022_EPI_ISL_15367962_2022_08	USA	IIb B.1
hMpxV_USA_IL_IDPH_027_2022_EPI_ISL_15158341_2022_06_12	USA	IIb B.1.7
hMpxV_USA_WA_CDC_0012_2022_EPI_ISL_15617356_2022_07	USA	IIb B.1.1
hMpxV_Mexico_NLE_InDRE_F321_2023_EPI_ISL_17703603_2023_02_21	Mexico	IIb B.1
hMpxV_Mexico_ROO_InDRE_F354_2023_EPI_ISL_17672258_2023_02_28	Mexico	IIb B.1.2
hMpxV_Mexico_ROO_InDRE_F5579_2023_EPI_ISL_17703579_2022_12_05	Mexico	IIb B.1.2
hMpxV_USA_TX_CDC_0010_2022_EPI_ISL_14842161_2022_06	USA	IIb B.1.14
hMpxV_Mexico_TAM_InDRE_F153_2023_EPI_ISL_17672245_2023_01_19	Mexico	IIb B.1
hMpxV_USA_TX_CDC_0046_2022_EPI_ISL_16987292_2022_10	USA	IIb B.1
hMpxV_USA_TX_CDC_0040_2022_EPI_ISL_16751096_2022_10	USA	IIb B.1
hMpxV_Canada_ON_PHOL125_2022_EPI_ISL_17737534_2022_08_01	Canada	IIb B.1
hMpxV_USA_WA_UW_080597_2022_EPI_ISL_15367958_2022_08	USA	IIb B.1.11
hMpxV_USA_TN_CDC_0005_2022_EPI_ISL_15016111_2022_07	USA	IIb B.1
hMpxV_USA_SD_CDC_MN0008_2022_EPI_ISL_15332321_2022_07	USA	IIb B.1
hMpxV_Mexico_ROO_InDRE_F97_2023_EPI_ISL_17703589_2023_01_06	Mexico	IIb B.1.2
hMpxV_USA_IL_CDC_0029_2022_EPI_ISL_16183631_2022_09	USA	IIb B.1
hMpxV_USA_TN_CDC_0014_2022_EPI_ISL_16751123_2022_10	USA	IIb B.1.2
hMpxV_USA_NE_EAOH_75_2022_EPI_ISL_14326638_2022_07_25	USA	IIb B.1.12
hMpxV_USA_TN_CDC_0012_2022_EPI_ISL_16751128_2022_09	USA	IIb B.1.2
hMpxV_USA_OK_UN_86_2022_EPI_ISL_14804645_2022_07_27	USA	IIb B.1.13
hMpxV_USA_WA_UW_095008_2022_EPI_ISL_15608024_2022_09	USA	IIb B.1
hMpxV_Mexico_NLE_InDRE_F382_2023_EPI_ISL_17703604_2023_03_10	Mexico	IIb B.1
hMpxV_USA_NY_PHL_001034_2022_EPI_ISL_16955300_2022_06_25	USA	IIb B.1
hMpxV_USA_NH_CDC_0002_2022_EPI_ISL_17165667_2022_09	USA	IIb B.1
hMpxV_USA_DC_CDC_0018_2022_EPI_ISL_16751102_2022_09	USA	IIb B.1
hMpxV_USA_MI_CDC_0003_2022_EPI_ISL_15455858_2022_08	USA	IIb B.1
hMpxV_USA_NV_CDC_0004_2022_EPI_ISL_16751116_2022_10	USA	IIb B.1.1
hMpxV_Canada_un_NML_2836_2022_EPI_ISL_13408807_2022_05_17	Canada	IIb B.1.4
hMpxV_USA_WA_UW_0124_2022_EPI_ISL_14699940_2022_08	USA	IIb B.1
hMpxV_Canada_ON_PHOL126_2022_EPI_ISL_17737535_2022_07_01	Canada	IIb B.1
hMpxV_USA_OR_CDC_0004_2022_EPI_ISL_15617347_2022_07	USA	IIb B.1
hMpxV_Australia_VIC_VIDRL01_2022_EPI_ISL_13052292_2022_05	Australia	IIb B.1
hMpxV_Brazil_SP_IAL_77_2022_EPI_ISL_14995580_2022_08_30	Brazil	IIb B.1.1
hMpxV_Brazil_SP_IAL_79_2022_EPI_ISL_14995582_2022_08_29	Brazil	IIb B.1
hMpxV_Brazil_SP_IAL_15_2022_EPI_ISL_13508471_2022_06_24	Brazil	IIb B.1.1
hMpxV_Peru_LIM_INS_237_2022_EPI_ISL_16104918_2022_09_12	Peru	IIb B.1.6
hMpxV_Peru_LIM_INS_203_2022_EPI_ISL_16104884_2022_09_10	Peru	IIb B.1
hMpxV_Brazil_PR_IAL_54_2022_EPI_ISL_14625230_2022_08_03	Brazil	IIb B.1.1
hMpxV_Brazil_SP_IAL_67_2022_EPI_ISL_14809100_2022_08_23	Brazil	IIb B.1.1
hMpxV_Brazil_SP_IAL_48_2022_EPI_ISL_14624698_2022_08_03	Brazil	IIb B.1
hMpxV_Peru_LIM_INS_149_2022_EPI_ISL_14818811_2022_08_13	Peru	IIb B.1.2
hMpxV_Brazil_SP_IAL_09_2022_EPI_ISL_13437056_2022_06_20	Brazil	IIb B.1
hMpxV_Peru_LIM_INS_126_2022_EPI_ISL_14818788_2022_08_11	Peru	IIb B.1.6
hMpxV_Peru_CAL_INS_116_2022_EPI_ISL_14584292_2022_07_25	Peru	IIb B.1.6
hMpxV_Brazil_BA_IAL_76_2022_EPI_ISL_14995579_2022_08_26	Brazil	IIb B.1.1
hMpxV_Colombia_ANT_LDSP_28354C_2022_EPI_ISL_16645221_2022_10_14	Colombia	IIb B.1.10
hMpxV_Peru_LIM_INS_232_2022_EPI_ISL_16104913_2022_09_14	Peru	IIb B.1
hMpxV_Brazil_RS_CEVS_CDCT45_2022_EPI_ISL_15165614_2022_08_01	Brazil	IIb B.1
hMpxV_Peru_LIM_INS_107_2022_EPI_ISL_14584286_2022_08_03	Peru	IIb B.1.6
hMpxV_Peru_LIM_INS_059_2022_EPI_ISL_14445135_2022_07_18	Peru	IIb B.1.6
hMpxV_Ecuador_GENSBIO_INSPI_11547_2022_EPI_ISL_17012094_2022_09_23	Ecuador	IIb B.1
hMpxV_Brazil_SP_IAL_16_2022_EPI_ISL_13705358_2022_07_04	Brazil	IIb B.1.1
hMpxV_Peru_LAL_INS_194_2022_EPI_ISL_16104875_2022_08_22	Peru	IIb B.1.6
hMpxV_Brazil_RJ_FIOCRUZ_4194_2023_EPI_ISL_17614030_2023_04_06	Brazil	IIb B.1.11
hMpxV_Peru_CAL_INS_248_2022_EPI_ISL_16116733_2022_09_22	Peru	IIb B.1.6
hMpxV_Peru_LIM_INS_253_2022_EPI_ISL_16116738_2022_09_20	Peru	IIb B.1.6
hMpxV_Peru_MDD_INS_215_2022_EPI_ISL_16104896_2022_09_12	Peru	IIb B.1
hMpxV_Brazil_RJ_FIOCRUZ_29783_2022_EPI_ISL_17471101_2022_08_07	Brazil	IIb B.1.9
hMpxV_Brazil_RS_CEVS_CDCT184_2022_EPI_ISL_15165608_2022_08_11	Brazil	IIb B.1.9
hMpxV_Peru_LIM_INS_250_2022_EPI_ISL_16116735_2022_09_26	Peru	IIb B.1.6
hMpxV_Peru_LAM_INS_244_2022_EPI_ISL_16116729_2022_09_23	Peru	IIb B.1.6
hMpxV_Peru_LIM_INS_057_2022_EPI_ISL_14445133_2022_07_19	Peru	IIb B.1.6
hMpxV_Brazil_SP_IAL_93_2022_EPI_ISL_14995622_2022_09_01	Brazil	IIb B.1
hMpxV_Ecuador_GENSBIO_INSPI_12592_2022_EPI_ISL_17012036_2022_10_17	Ecuador	IIb B.1
hMpxV_Peru_LAL_INS_191_2022_EPI_ISL_16104872_2022_08_23	Peru	IIb B.1.6
hMpxV_Peru_LAL_INS_209_2022_EPI_ISL_16104890_2022_09_13	Peru	IIb B.1.6
hMpxV_Brazil_SP_IAL_31_2022_EPI_ISL_14571439_2022_08_05	Brazil	IIb B.1.1
hMpxV_Peru_LAL_INS_221_2022_EPI_ISL_16104902_2022_09_10	Peru	IIb B.1.6
hMpxV_Peru_LIM_INS_134_2022_EPI_ISL_14818796_2022_08_12	Peru	IIb B.1.6
hMpxV_Brazil_RS_CEVS_CDCT628_2022_EPI_ISL_17406102_2022_08_23	Brazil	IIb B.1.1
hMpxV_Peru_LIM_INS_222_2022_EPI_ISL_16104903_2022_09_10	Peru	IIb B.1.6
hMpxV_Brazil_SP_IAL_65_2022_EPI_ISL_14809098_2022_08_24	Brazil	IIb B.1.9
hMpxV_Peru_ARE_INS_138_2022_EPI_ISL_14818800_2022_08_10	Peru	IIb B.1
hMpxV_Peru_ARE_INS_135_2022_EPI_ISL_14818797_2022_08_11	Peru	IIb B.1
hMpxV_Brazil_SP_IAL_82_2022_EPI_ISL_14995586_2022_08_08	Brazil	IIb B.1.9
hMpxV_Peru_LIM_INS_276_2022_EPI_ISL_16116761_2022_10_03	Peru	IIb B.1.7
hMpxV_Brazil_BA_FIOCRUZ_29688_2022_EPI_ISL_17048205_2022_08_02	Brazil	IIb B.1.1
hMpxV_Peru_LIM_INS_195_2022_EPI_ISL_16104876_2022_09_05	Peru	IIb B.1.6
hMpxV_Peru_CAL_INS_173_2022_EPI_ISL_16104854_2022_08_15	Peru	IIb B.1.6
hMpxV_Brazil_PR_IAL_55_2022_EPI_ISL_14625256_2022_08_05	Brazil	IIb B.1.1
